# Supplementary material for: Controlled Synthesis of Mesoporous Solid Polymer Electrolyte Au(Pt)NiCe/C Membrane Electrode for Electrocatalytic Hydrogenation
Source: Micromachines (Basel). 2025 Apr 3;16(4):436. doi: 10.3390/mi16040436 (PMC12029946; doi:10.3390/mi16040436)
Supplement: Supplementary file 1 [file micromachines-16-00436-s001.zip]

Archive with 1 entries (1 files):
- micromachines-3482889-supplementary.pdf
